# Supplementary material for: Development of an oligo DNA microarray for the European sea bass and its application to expression profiling of jaw deformity
Source: BMC Genomics. 2010 Jun 3;11:354. doi: 10.1186/1471-2164-11-354 (PMC2889902; doi:10.1186/1471-2164-11-354)
Supplement: Additional file 3 — List of significant probes identified by SAM analysis. Down-regulated genes in pooled samples of deformed mandibles compared to controls. For each transcript, fold change, q-value, description and GO terms are reported. [file 1471-2164-11-354-S3.XLS]

## Sheet: Foglio1
Significant genes					Annotation
Gene ID	Gene Name	Fold Change	q-value(%)		blastx (swiss prot- trembl- NCBI_nrprot)	blastn (NCBI nucleic non redundant)	Biological process	Molecular function	Cellular component
DLPD00334_1	DLPD00334	0.585752	4.80988		Gamma-sarcoglycan	tetraodon nigroviridis full-length cdna			GO:0016021; GO:0044424; GO:0016012
DLPD00357_2	DLPD00357	0.293012	3.90163		FK506-binding protein 8	gasterosteus aculeatus clone ch213- complete sequence	GO:0006457
DLPD00702_2	DLPD00702	0.253613	3.27458			gasterosteus aculeatus clone ch213- complete sequence
DLPD01177_1	DLPD01177	0.316717	3.90163		AP-3 complex subunit sigma-1	tsa: hippoglossus hippoglossus mrna sequence	GO:0016192; GO:0006886	GO:0008565; GO:0005515	GO:0030117
DLPD01760_1	DLPD01760	0.336182	4.80988
DLPD01760_2	DLPD01760	0.30864	4.0058
DLPD01793_1	DLPD01793	0.221537	4.3835			zebrafish dna sequence from clone ch211-117k14 in linkage group complete sequence
DLPD01815_1	DLPD01815	0.565077	5.36913		TAR DNA-binding protein 43	salmo salar clone ssal-rgf-507-130 tar dna-binding protein 43 partial cds		GO:0003677; GO:0000166
DLPD01825_1	DLPD01825	0.409829	3.27458
DLPD01825_2	DLPD01825	0.425687	3.59562
DLPD01834_2	DLPD01834	0.467051	4.80988
DLPD02038_1	DLPD02038	0.224762	3.27458
DLPD02038_2	DLPD02038	0.213138	4.0058
DLPD02075_1	DLPD02075	0.283103	3.27458		Neurogenic differentiation factor 2	gasterosteus aculeatus clone cnb203-a05 mrna sequence	GO:0030154; GO:0007399; GO:0006355	GO:0030528; GO:0003677
DLPD02075_2	DLPD02075	0.214948	3.27458
DLPD02142_2	DLPD02142	0.572488	5.36913			zebrafish dna sequence from clone dkey-259l18 in linkage group complete sequence
DLPD02151_1	DLPD02151	0.193327	3.27458		Microtubule-associated protein 2	sus scrofa microtubule-associated protein 2 mrna
DLPD02151_2	DLPD02151	0.159514	3.27458		Microtubule-associated protein 2	sus scrofa microtubule-associated protein 2 mrna
DLPD02168_1	DLPD02168	0.120472	3.27458		Uncharacterized protein U88
DLPD02168_2	DLPD02168	0.124961	3.27458		Uncharacterized protein U88
DLPD02425_2	DLPD02425	0.144041	4.80988		Contactin-1	tetraodon nigroviridis full-length cdna	GO:0006355	GO:0003677; GO:0005524; GO:0003824
DLPD02513_1	DLPD02513	0.230257	3.27458			salmo salar clone ssal-rgf-505-048 synaptophysin partial cds
DLPD02629_2	DLPD02629	0.595465	4.3835			tetraodon nigroviridis full-length cdna
DLPD02650_2	DLPD02650	0.174724	3.27458			salmo salar clone ssal-rgf-535-110 synaptosomal-associated protein 25-a complete cds
DLPD02698_1	DLPD02698	0.288256	3.27458
DLPD02698_2	DLPD02698	0.295955	3.27458
DLPD02704_1	DLPD02704	0.429145	3.27458		Integral membrane protein 2A	tetraodon nigroviridis full-length cdna
DLPD02733_1	DLPD02733	0.276299	3.27458
DLPD02733_2	DLPD02733	0.284519	3.27458
DLPD02744_1	DLPD02744	0.368237	3.90163		Protein RUFY3	danio rerio run and fyve domain containing mrna (cdna clone mgc:158578 image:8145569) complete cds		GO:0008270
DLPD02783_1	DLPD02783	0.731181	3.27458
DLPD02788_1	DLPD02788	0.52019	3.27458
DLPD02879_2	DLPD02879	0.478401	4.3835			oreochromis mossambicus hepatocyte nuclear factor 4 alpha partial cds
DLPD03006_1	DLPD03006	0.223013	4.80988
DLPD03014_1	DLPD03014	0.205492	3.27458			tetraodon nigroviridis full-length cdna
DLPD03014_2	DLPD03014	0.203799	3.27458
DLPD03019_1	DLPD03019	0.198736	4.3835
DLPD03019_2	DLPD03019	0.172827	4.2736
DLPD03024_2	DLPD03024	0.784577	4.80988		Cyclin-dependent kinase 2-associated protein 1	anoplopoma fimbria clone afim-evh-534-241 cyclin-dependent kinase 2-associated protein 1 complete cds		GO:0016301
DLPD03041_1	DLPD03041	0.24056	3.79774
DLPD03041_2	DLPD03041	0.221071	3.27458
DLPD03052_1	DLPD03052	0.182544	4.3835
DLPD03133_1	DLPD03133	0.710762	3.59562
DLPD03241_2	DLPD03241	0.587171	4.3835		Carboxypeptidase E	lophius americanus carboxypeptidase h complete cds	GO:0030070	GO:0004181; GO:0008270	GO:0005576
DLPD03388_1	DLPD03388	0.756433	4.80988			salmo salar clone ssal-rgf-508-295 engulfment and cell motility protein 1 pseudogene cds
DLPD03391_1	DLPD03391	0.347111	3.27458
DLPD03394_1	DLPD03394	0.131892	3.27458
DLPD03394_2	DLPD03394	0.131773	3.27458
DLPD03536_1	DLPD03536	0.630808	4.80988
DLPD03540_2	DLPD03540	0.29647	3.59562		Fatty acid-binding protein, intestinal	tsa: hippoglossus hippoglossus mrna sequence	GO:0006810	GO:0008289; GO:0005215
DLPD03579_2	DLPD03579	0.716112	4.80988		Dynactin subunit 5	gasterosteus aculeatus clone cnb41-g09 mrna sequence		GO:0016740	GO:0005856; GO:0005737
DLPD03615_1	DLPD03615	0.216212	4.80988			zebrafish dna sequence from clone ch211-262p15 in linkage group complete sequence
DLPD03615_2	DLPD03615	0.213648	4.3835			zebrafish dna sequence from clone ch211-262p15 in linkage group complete sequence
DLPD03740_1	DLPD03740	0.155695	3.27458			danio rerio synaptosome-associated protein mrna (cdna clone image:4144410) containing frame-shift errors
DLPD03740_2	DLPD03740	0.165765	3.27458			danio rerio synaptosome-associated protein mrna (cdna clone image:4144410) containing frame-shift errors
DLPD03753_2	DLPD03753	0.655667	3.27458
DLPD03840_2	DLPD03840	0.303117	4.80988			tetraodon nigroviridis full-length cdna
DLPD03898_1	DLPD03898	0.276042	3.27458
DLPD03898_2	DLPD03898	0.281415	4.3835
DLPD03975_2	DLPD03975	0.315941	4.3835
DLPD04024_1	DLPD04024	0.69319	4.3835
DLPD04024_2	DLPD04024	0.702883	4.80988
DLPD04099_2	DLPD04099	0.202047	3.27458
DLPD04128_1	DLPD04128	0.4846	4.2736
DLPD04139_2	DLPD04139	0.399971	4.3835
DLPD04199_1	DLPD04199	0.191428	3.27458
DLPD04199_2	DLPD04199	0.27297	3.27458
DLPD04234_1	DLPD04234	0.220682	3.27458
DLPD04234_2	DLPD04234	0.298911	4.2736
DLPD04332_1	DLPD04332	0.365263	4.3835			zebrafish dna sequence from clone ch211-247l22 in linkage group 8 contains the 3 end of the grid2 gene for glutamate delta the atoh1a gene for atonal homolog the gene for a novel protein vertebrate swi snf- matrix-associated actin-dependent regulator of subfamily containing dead h box 1 ( zgc:113183) the gene for a novel protein mouse and rat macrophage expressed gene 1 and five complete sequence
DLPD04342_1	DLPD04342	0.559989	3.27458
DLPD04449_2	DLPD04449	0.601654	3.27458
DLPD04544_1	DLPD04544	0.567281	4.3835		Four and a half LIM domains protein 3	danio rerio four and a half lim domains 3 mrna
DLPD04589_2	DLPD04589	0.60963	4.3835			sebastes schlegelii pseudo- pseudogene for hatching enzyme
DLPD04679_1	DLPD04679	0.22872	3.79774		Visinin-like protein 1	danio rerio im:7159195 (im:7159195) mrna
DLPD04695_1	DLPD04695	0.423476	3.27458
DLPD04695_2	DLPD04695	0.373459	3.27458
DLPD04746_1	DLPD04746	0.416965	4.80988
DLPD04826_2	DLPD04826	0.412853	3.27458		Transmembrane protein 35	zebrafish dna sequence from clone dkey-25m22 in linkage group complete sequence			GO:0016021
DLPD04845_1	DLPD04845	0.694167	4.80988
DLPD04890_1	DLPD04890	0.15744	3.27458			tetraodon nigroviridis full-length cdna
DLPD04890_2	DLPD04890	0.164071	3.79774			tetraodon nigroviridis full-length cdna
DLPD04899_1	DLPD04899	0.171084	3.59562		Beta-synuclein	anoplopoma fimbria clone afim-evh-508-096 beta-synuclein complete cds			GO:0005737
DLPD04899_2	DLPD04899	0.224224	4.0058		Beta-synuclein	anoplopoma fimbria clone afim-evh-508-096 beta-synuclein complete cds			GO:0005737
DLPD04928_1	DLPD04928	0.547775	3.90163		Phospholipid hydroperoxide glutathione peroxidase, mitochondrial	tetraodon nigroviridis full-length cdna
DLPD04928_2	DLPD04928	0.543169	3.79774		Phospholipid hydroperoxide glutathione peroxidase, mitochondrial	tetraodon nigroviridis full-length cdna
DLPD05050_1	DLPD05050	0.422238	4.0058
DLPD05134_2	DLPD05134	0.497653	4.80988		Glutamine synthetase	tetraodon nigroviridis full-length cdna	GO:0006542	GO:0004356
DLPD05185_2	DLPD05185	0.535099	4.3835
DLPD05265_1	DLPD05265	0.69768	4.3835			takifugu rubripes protocadherin gene locus complete alternatively spliced
DLPD05265_2	DLPD05265	0.675294	3.27458			takifugu rubripes protocadherin gene locus complete alternatively spliced
DLPD05277_2	DLPD05277	0.144631	3.27458
DLPD05279_1	DLPD05279	0.713208	3.59562
DLPD05300_1	DLPD05300	0.252292	4.3835		X/potassium-transporting ATPase subunit beta-m	tetraodon nigroviridis full-length cdna	GO:0006754; GO:0006813; GO:0006814	GO:0005391	GO:0016020
DLPD05315_2	DLPD05315	0.145561	4.80988			homo sapiens ras protein-specific guanine nucleotide-releasing factor 1 transcript variant mrna
DLPD05390_2	DLPD05390	0.613084	4.80988		Ras suppressor protein 1	tetraodon nigroviridis full-length cdna
DLPD05458_2	DLPD05458	0.737626	4.09323
DLPD05464_2	DLPD05464	0.595307	4.3835
DLPD05526_1	DLPD05526	0.532423	4.80988		Tropomyosin alpha-1 chain	pennahia argentata mrna for complete cds
DLPD05555_1	DLPD05555	0.238805	3.90163		Vesicle-fusing ATPase	salmo salar vesicle-fusing atpase mrna	GO:0048929; GO:0048933; GO:0048592; GO:0045162; GO:0048794; GO:0051875; GO:0048932; GO:0048914; GO:0014044	GO:0017111; GO:0005524
DLPD05555_2	DLPD05555	0.246933	4.2736		Vesicle-fusing ATPase	salmo salar vesicle-fusing atpase mrna	GO:0048929; GO:0048933; GO:0048592; GO:0045162; GO:0048794; GO:0051875; GO:0048932; GO:0048914; GO:0014044	GO:0017111; GO:0005524
DLPD05622_2	DLPD05622	0.80488	4.0058
DLPD05675_2	DLPD05675	0.156373	3.27458
DLPD05709_1	DLPD05709	0.567874	3.27458			tetraodon nigroviridis full-length cdna
DLPD05709_2	DLPD05709	0.571054	3.59562			tetraodon nigroviridis full-length cdna
DLPD05729_1	DLPD05729	0.561761	3.27458
DLPD05729_2	DLPD05729	0.536297	3.27458
DLPD05752_1	DLPD05752	0.160333	3.27458			danio rerio n-myc downstream regulated gene mrna (cdna clone mgc:136766 image:7049397) complete cds
DLPD05752_2	DLPD05752	0.187044	3.27458			danio rerio n-myc downstream regulated gene mrna (cdna clone mgc:136766 image:7049397) complete cds
DLPD05783_2	DLPD05783	0.168565	4.0058
DLPD05816_1	DLPD05816	0.228089	4.80988
DLPD05858_1	DLPD05858	0.40967	3.27458
DLPD05858_2	DLPD05858	0.384015	3.27458
DLPD05907_1	DLPD05907	0.249434	4.0058
DLPD05907_2	DLPD05907	0.288667	3.79774
DLPD05942_1	DLPD05942	0.395839	4.80988
DLPD05942_2	DLPD05942	0.31454	3.59562
DLPD06032_2	DLPD06032	0.455597	3.79774
DLPD06035_1	DLPD06035	0.123616	3.27458
DLPD06035_2	DLPD06035	0.123391	3.27458
DLPD06110_1	DLPD06110	0.358145	3.27458			salmo salar clone ssal-rgf-523-020 fasciculation and elongation protein zeta-1 complete cds
DLPD06110_2	DLPD06110	0.346296	3.27458			salmo salar clone ssal-rgf-523-020 fasciculation and elongation protein zeta-1 complete cds
DLPD06129_1	DLPD06129	0.51178	3.79774		Retinol dehydrogenase 8	danio rerio photoreceptor associated retinol dehydrogenase type 2 complete cds		GO:0050327; GO:0004303
DLPD06176_1	DLPD06176	0.109393	3.27458		Fatty acid-binding protein, brain	tetraodon nigroviridis full-length cdna	GO:0006810	GO:0008289; GO:0005215
DLPD06176_2	DLPD06176	0.112642	3.27458		Fatty acid-binding protein, brain	tetraodon nigroviridis full-length cdna	GO:0006810	GO:0008289; GO:0005215
DLPD06216_2	DLPD06216	0.21098	3.27458
DLPD06237_1	DLPD06237	0.126309	3.27458
DLPD06237_2	DLPD06237	0.13193	3.27458
DLPD06320_1	DLPD06320	0.118127	3.27458
DLPD06337_1	DLPD06337	0.202434	3.27458
DLPD06337_2	DLPD06337	0.228364	3.79774
DLPD06402_2	DLPD06402	0.530894	3.27458		Hypoxanthine-guanine phosphoribosyltransferase	anoplopoma fimbria clone afim-evh-504-337 hypoxanthine-guanine phosphoribosyltransferase complete cds	GO:0009116	GO:0004422	GO:0005737
DLPD06406_1	DLPD06406	0.384835	4.3835		Novel protein similar to vertebrate proline rich region 18 (PRR18) (Fragment)	tetraodon nigroviridis full-length cdna
DLPD06480_1	DLPD06480	0.501021	4.3835		Serine/threonine-protein phosphatase 2A catalytic subunit alpha isoform	tsa: hippoglossus hippoglossus mrna sequence	GO:0006275; GO:0006672; GO:0010033; GO:0042518; GO:0030155; GO:0007498; GO:0030111; GO:0008380; GO:0006917; GO:0030308; GO:0000188; GO:0045595; GO:0006470; GO:0045449; GO:0019932	GO:0004721; GO:0030145; GO:0046982; GO:0005506	GO:0000159; GO:0015630; GO:0005829; GO:0005886; GO:0005625; GO:0005634; GO:0005739
DLPD06508_1	DLPD06508	0.0750495	3.27458		Synaptosomal-associated protein 25-A	tetraodon nigroviridis full-length cdna			GO:0019717; GO:0045202; GO:0030054
DLPD06508_2	DLPD06508	0.0822983	3.27458		Synaptosomal-associated protein 25-A	tetraodon nigroviridis full-length cdna			GO:0019717; GO:0045202; GO:0030054
DLPD06571_2	DLPD06571	0.214005	3.27458			danio rerio zinc finger protein of the cerebellum 3 complete cds
DLPD06608_2	DLPD06608	0.544566	3.90163		Cysteine-rich protein 2	tetraodon nigroviridis full-length cdna		GO:0046872
DLPD06671_1	DLPD06671	0.616884	3.27458			lithognathus mormyrus clone lmos3p01h06 mrna sequence
DLPD06671_2	DLPD06671	0.596843	3.27458			lithognathus mormyrus clone lmos3p01h06 mrna sequence
DLPD06757_1	DLPD06757	0.469292	3.27458
DLPD06757_2	DLPD06757	0.46686	3.27458
DLPD06895_1	DLPD06895	0.712189	3.27458			gasterosteus aculeatus clone vmrc28- complete sequence
DLPD06945_1	DLPD06945	0.469783	4.09323
DLPD06945_2	DLPD06945	0.481643	3.90163
DLPD06976_1	DLPD06976	0.25179	3.27458			thunnus orientalis ywhag genes for heat shock protein beta- 14-3-3 protein complete cds
DLPD06976_2	DLPD06976	0.245976	3.27458			thunnus orientalis ywhag genes for heat shock protein beta- 14-3-3 protein complete cds
DLPD07001_1	DLPD07001	0.115971	3.27458
DLPD07001_2	DLPD07001	0.121853	3.27458
DLPD07062_1	DLPD07062	0.351336	4.3835
DLPD07062_2	DLPD07062	0.306349	3.59562
DLPD07086_1	DLPD07086	0.500042	3.90163		V-type proton ATPase subunit S1	danio rerio h+ lysosomal accessory protein mrna (cdna clone mgc:191717 image:100060026) complete cds
DLPD07086_2	DLPD07086	0.45633	3.27458		V-type proton ATPase subunit S1	danio rerio h+ lysosomal accessory protein mrna (cdna clone mgc:191717 image:100060026) complete cds
DLPD07155_2	DLPD07155	0.299353	3.27458		GRAM domain-containing protein 2	danio rerio gram domain-containing protein transcript variant 1 mrna
DLPD07172_1	DLPD07172	0.163571	3.27458			tetraodon nigroviridis full-length cdna
DLPD07172_2	DLPD07172	0.172753	3.27458			tetraodon nigroviridis full-length cdna
DLPD07322_1	DLPD07322	0.226012	3.27458			tetraodon nigroviridis full-length cdna
DLPD07322_2	DLPD07322	0.243141	4.0058			tetraodon nigroviridis full-length cdna
DLPD07447_1	DLPD07447	0.319934	3.27458
DLPD07525_1	DLPD07525	0.174031	3.27458		Dihydropyrimidinase-related protein 1	danio rerio hypothetical transcript variant 5 mrna
DLPD07608_1	DLPD07608	0.363012	3.27458
DLPD07608_2	DLPD07608	0.400144	3.27458
DLPD07619_2	DLPD07619	0.342032	3.27458
DLPD07642_2	DLPD07642	0.743416	4.2736		SET and MYND domain-containing protein 1	tetraodon nigroviridis full-length cdna	GO:0030239; GO:0051568	GO:0042800
DLPD07650_1	DLPD07650	0.651067	4.3835		Retinal rod rhodopsin-sensitive cGMP 3',5'-cyclic phosphodiesterase subunit delta	tetraodon nigroviridis full-length cdna	GO:0050896; GO:0007601	GO:0005515; GO:0004114
DLPD07690_2	DLPD07690	0.161162	3.59562
DLPD07730_1	DLPD07730	0.228962	4.0058
DLPD07764_1	DLPD07764	0.240048	4.80988		Syntaxin-binding protein 1	salmo salar clone ssal-rgf-510-307 syntaxin-binding protein 1 pseudogene cds	GO:0015031; GO:0006904	GO:0005515	GO:0016020; GO:0005737
DLPD07764_2	DLPD07764	0.209676	4.09323		Syntaxin-binding protein 1	salmo salar clone ssal-rgf-510-307 syntaxin-binding protein 1 pseudogene cds	GO:0015031; GO:0006904	GO:0005515	GO:0016020; GO:0005737
DLPD07773_1	DLPD07773	0.302689	3.27458
DLPD07773_2	DLPD07773	0.29069	3.59562
DLPD07829_2	DLPD07829	0.65432	4.2736
DLPD07860_1	DLPD07860	0.261585	4.80988
DLPD07898_2	DLPD07898	0.536801	4.3835		NACHT, LRR and PYD domains-containing protein 1	danio rerio ribonuclease inhibitor (ribonuclease angiogenin inhibitor 1) (placental ribonuclease inhibitor) (rnase inhibitor) mrna
DLPD07967_1	DLPD07967	0.649553	3.27458
DLPD08005_1	DLPD08005	0.176512	3.27458
DLPD08005_2	DLPD08005	0.149398	3.27458
DLPD08074_1	DLPD08074	0.363342	4.3835			zebrafish dna sequence from clone ch1073-244o10 in linkage group complete sequence
DLPD08161_1	DLPD08161	0.188626	4.80988
DLPD08161_2	DLPD08161	0.169319	4.80988
DLPD08225_1	DLPD08225	0.190976	4.0058			gasterosteus aculeatus clone cnb227-a11 mrna sequence
DLPD08225_2	DLPD08225	0.212602	4.0058			gasterosteus aculeatus clone cnb227-a11 mrna sequence
DLPD08253_1	DLPD08253	0.33655	4.80988		PREDICTED: retinoid X receptor, gamma [Taeniopygia guttata]	taeniopygia guttata retinoid x gamma mrna
DLPD08253_2	DLPD08253	0.403142	4.80988		PREDICTED: retinoid X receptor, gamma [Taeniopygia guttata]	taeniopygia guttata retinoid x gamma mrna
DLPD08256_1	DLPD08256	0.457183	3.27458
DLPD08256_2	DLPD08256	0.448136	3.27458
DLPD08321_1	DLPD08321	0.138038	3.27458
DLPD08352_1	DLPD08352	0.410026	3.27458
DLPD08352_2	DLPD08352	0.33287	4.0058
DLPD08356_1	DLPD08356	0.328098	4.3835		GRAM domain-containing protein 2	danio rerio gram domain-containing protein transcript variant 1 mrna
DLPD08356_2	DLPD08356	0.340398	3.27458		GRAM domain-containing protein 2	danio rerio gram domain-containing protein transcript variant 1 mrna
DLPD08395_1	DLPD08395	0.488514	3.59562			salmo salar clone ssal-rgf-523-075 transmembrane protein 59 precursor complete cds
DLPD08461_2	DLPD08461	0.318616	3.27458			takifugu rubripes a gene complete sequence
DLPD08543_1	DLPD08543	0.221407	3.27458
DLPD08543_2	DLPD08543	0.294348	3.27458
DLPD08548_2	DLPD08548	0.666079	4.3835
DLPD08561_1	DLPD08561	0.618648	3.79774
DLPD08561_2	DLPD08561	0.609672	3.27458
DLPD08601_1	DLPD08601	0.141692	3.27458			dicentrarchus labrax clone dla0267e microsatellite sequence
DLPD08601_2	DLPD08601	0.128004	4.3835			dicentrarchus labrax clone dla0267e microsatellite sequence
DLPD08605_2	DLPD08605	0.560487	4.3835
DLPD08618_2	DLPD08618	0.451694	3.27458		Apolipoprotein F	tetraodon nigroviridis full-length cdna	GO:0008202		GO:0034358
DLPD08736_1	DLPD08736	0.273376	3.27458		Neuroplastin	danio rerio zgc: mrna (cdna clone image:7426981) partial cds	GO:0007156; GO:0030155; GO:0048170	GO:0050839	GO:0045211; GO:0000299; GO:0042734; GO:0005886; GO:0016021
DLPD08736_2	DLPD08736	0.282297	4.0058		Neuroplastin	danio rerio zgc: mrna (cdna clone image:7426981) partial cds	GO:0007156; GO:0030155; GO:0048170	GO:0050839	GO:0045211; GO:0000299; GO:0042734; GO:0005886; GO:0016021
DLPD08752_1	DLPD08752	0.62312	4.3835
DLPD08752_2	DLPD08752	0.57061	3.27458
DLPD08826_2	DLPD08826	0.290759	3.27458		Calcitonin gene-related peptide (Fragment)	anoplopoma fimbria clone afim-evh-534-091 calcitonin gene-related peptide precursor complete cds	GO:0042311	GO:0005179	GO:0005576
DLPD08904_2	DLPD08904	0.50541	4.80988
DLPD08910_1	DLPD08910	0.197528	3.90163
DLPD08910_2	DLPD08910	0.22837	5.36913
DLPD08923_1	DLPD08923	0.313848	3.59562
DLPD08923_2	DLPD08923	0.331466	4.2736
DLPD08957_1	DLPD08957	0.243542	4.80988			gasterosteus aculeatus clone vmrc26- complete sequence
DLPD08957_2	DLPD08957	0.25715	4.3835			gasterosteus aculeatus clone vmrc26- complete sequence
DLPD08964_1	DLPD08964	0.24816	3.79774		Predicted protein (Fragment)
DLPD08964_2	DLPD08964	0.254205	4.0058		Predicted protein (Fragment)
DLPD08981_1	DLPD08981	0.138492	4.0058
DLPD09043_1	DLPD09043	0.348686	4.2736		Protein tweety homolog 2	xenopus laevis mgc84458 protein mrna			GO:0016020
DLPD09043_2	DLPD09043	0.265394	4.3835		Protein tweety homolog 2	xenopus laevis mgc84458 protein mrna			GO:0016020
DLPD09072_1	DLPD09072	0.644186	3.27458
DLPD09092_2	DLPD09092	0.327538	4.3835		Uncharacterized protein U88
DLPD09093_1	DLPD09093	0.794088	4.2736		Collagen alpha-1(VI) chain	tsa: hippoglossus hippoglossus mrna sequence			GO:0031012; GO:0042383
DLPD09137_2	DLPD09137	0.28348	4.2736			zebrafish dna sequence from clone ch211-240j18 in linkage group 5 contains the gene for a novel protein similar o human and mouse kinase suppressor of ras 2 a novel the 3 end of a novel gene and three complete sequence
DLPD09207_1	DLPD09207	0.331354	3.27458
DLPD09223_1	DLPD09223	0.154084	3.27458			salmo salar clone ssal-rgf-001- novel cds
DLPD09223_2	DLPD09223	0.182395	3.27458			salmo salar clone ssal-rgf-001- novel cds
DLPD09244_1	DLPD09244	0.130149	3.27458
DLPD09244_2	DLPD09244	0.136085	3.27458
DLPD09256_1	DLPD09256	0.405666	3.27458
DLPD09301_1	DLPD09301	0.603982	3.27458
DLPD09301_2	DLPD09301	0.546962	4.3835
DLPD09361_1	DLPD09361	0.414465	4.3835
DLPD09361_2	DLPD09361	0.437864	3.27458
DLPD09376_1	DLPD09376	0.240079	4.80988
DLPD09506_1	DLPD09506	0.256175	4.3835		Putative elongation factor 1-alpha-like 3	danio rerio zgc:73138 (zgc:73138) mrna
DLPD09667_1	DLPD09667	0.181316	4.3835			salmo salar clone ssal-rgf-507- novel cds
DLPD09667_2	DLPD09667	0.116262	3.27458			salmo salar clone ssal-rgf-507- novel cds
DLPD09774_2	DLPD09774	0.193839	4.3835
DLPD09818_2	DLPD09818	0.537378	4.3835		Neural Wiskott-Aldrich syndrome protein	danio rerio wiskott-aldrich syndrome-like a mrna	GO:0006461; GO:0009617; GO:0008154	GO:0005083; GO:0005515	GO:0005730; GO:0030027; GO:0015629
DLPD09819_2	DLPD09819	0.665872	4.0058			lates calcarifer clone 07 microsatellite sequence
DLPD09843_1	DLPD09843	0.300783	3.27458		GRAM domain-containing protein 2	danio rerio gram domain-containing protein transcript variant 1 mrna
DLPD09843_2	DLPD09843	0.336126	3.27458		GRAM domain-containing protein 2	danio rerio gram domain-containing protein transcript variant 1 mrna
DLPD09870_1	DLPD09870	0.730333	3.90163
DLPD09979_1	DLPD09979	0.28658	3.90163			zebrafish dna sequence from clone dkey-93l1 in linkage group complete sequence
DLPD09979_2	DLPD09979	0.286169	4.0058			zebrafish dna sequence from clone dkey-93l1 in linkage group complete sequence
DLPD09989_1	DLPD09989	0.259692	4.3835			zebrafish dna sequence from clone dkey-264d12 in linkage group complete sequence
DLPD10001_1	DLPD10001	0.266591	4.3835		Schwannomin-interacting protein 1	mus musculus schwannomin interacting protein 1 transcript variant mrna
DLPD10106_1	DLPD10106	0.312469	3.27458
DLPD10106_2	DLPD10106	0.309089	3.27458
DLPD10135_1	DLPD10135	0.790492	3.27458		Core histone macro-H2A.1	homo sapiens h2a histone member y transcript variant mrna	GO:0006334; GO:0007549	GO:0003677; GO:0003682	GO:0000786; GO:0005813; GO:0000793; GO:0001740
DLPD10135_2	DLPD10135	0.681852	5.36913		Core histone macro-H2A.1	homo sapiens h2a histone member y transcript variant mrna	GO:0006334; GO:0007549	GO:0003677; GO:0003682	GO:0000786; GO:0005813; GO:0000793; GO:0001740
DLPD10686_2	DLPD10686	0.472325	4.3835
DLPD10718_2	DLPD10718	0.171425	3.27458			gasterosteus aculeatus clone cfw193-c08 mrna sequence
DLPD11340_2	DLPD11340	0.369513	4.2736
DLPD11576_2	DLPD11576	0.223723	3.27458		Neuroplastin	homo sapiens neuroplastin transcript variant mrna
DLPD11717_1	DLPD11717	0.501027	5.36913		Tetraspanin-5	danio rerio zgc: mrna (cdna clone mgc:191796 image:100060105) complete cds			GO:0016021
DLPD12308_2	DLPD12308	0.451551	4.3835		Transmembrane protein 80	tetraodon nigroviridis full-length cdna
DLPD12434_2	DLPD12434	0.383914	3.27458
DLPD12460_1	DLPD12460	0.716038	3.90163		Calcium-binding protein p22	tetraodon nigroviridis full-length cdna	GO:0006813; GO:0007264	GO:0015459; GO:0005509	GO:0005737; GO:0043231
DLPD12591_1	DLPD12591	0.440136	4.09323		PREDICTED: similar to dual-specificity tyrosine-(Y)-phosphorylation regulated kinase 4 [Danio rerio]
DLPD12660_1	DLPD12660	0.642877	3.27458			tetraodon nigroviridis full-length cdna
DLPD12660_2	DLPD12660	0.664403	4.2736			tetraodon nigroviridis full-length cdna
DLPD12774_2	DLPD12774	0.394516	3.27458			isl-1 mrna
DLPD12789_1	DLPD12789	0.331049	3.27458		Pleiotrophic factor-beta-1	anoplopoma fimbria clone afim-evh-515-015 pleiotrophin precursor complete cds	GO:0007399	GO:0008083
DLPD12789_2	DLPD12789	0.254342	3.27458		Pleiotrophic factor-beta-1	anoplopoma fimbria clone afim-evh-515-015 pleiotrophin precursor complete cds	GO:0007399	GO:0008083
DLPD12822_2	DLPD12822	0.469365	4.0058			salmo salar clone bac chori214- complete sequence
DLPD13012_1	DLPD13012	0.516204	4.0058
DLPD13012_2	DLPD13012	0.581306	4.3835
DLPD13170_1	DLPD13170	0.595732	4.80988
DLPD13240_2	DLPD13240	0.319444	4.0058		Sodium leak channel non-selective protein	zebrafish dna sequence from clone ch211-144j22 in linkage group 9 contains part of a variant of the gene for a novel protein vertebrate voltage gated channel like 1 ( zgc:113349) complete sequence
DLPD13292_1	DLPD13292	0.448433	4.0058
DLPD13292_2	DLPD13292	0.465816	4.0058
DLPD13293_1	DLPD13293	0.24913	4.3835		Calsenilin	synthetic construct homo sapiens clone calsenilin presenilin binding protein ef hand transcription factor partial cds	GO:0006813; GO:0019233; GO:0048265; GO:0000122; GO:0043523; GO:0007610	GO:0030955; GO:0005509; GO:0008022; GO:0003677; GO:0048306; GO:0016566; GO:0005244; GO:0005267	GO:0005829; GO:0005794; GO:0005783; GO:0005634; GO:0005886
DLPD13343_1	DLPD13343	0.303516	3.27458
DLPD13343_2	DLPD13343	0.317871	3.79774
DLPD13368_1	DLPD13368	0.221598	3.59562
DLPD13368_2	DLPD13368	0.249552	4.80988
DLPD13372_1	DLPD13372	0.135542	4.2736		Plasticin	gasterosteus aculeatus clone cnb62-e10 mrna sequence
DLPD13456_1	DLPD13456	0.169588	3.27458			danio rerio gamma-aminobutyric acid a beta 2 mrna
DLPD13456_2	DLPD13456	0.187644	3.59562			danio rerio gamma-aminobutyric acid a beta 2 mrna
DLPD13465_1	DLPD13465	0.167601	4.80988
DLPD13504_1	DLPD13504	0.56227	3.27458		Synapsin 2B	seriola quinqueradiata mrna for synapsin synapsin 2a last exon peptide partial and complete cds
DLPD13549_2	DLPD13549	0.141171	4.80988
DLPD13559_1	DLPD13559	0.184339	4.0058		Secretogranin II
DLPD13747_2	DLPD13747	0.423588	3.27458
DLPD13755_1	DLPD13755	0.502925	3.27458			Sparus aurata contig 40 unknown mRNA
DLPD13755_2	DLPD13755	0.511892	3.59562			Sparus aurata contig 40 unknown mRNA
DLPD13761_2	DLPD13761	0.693438	3.27458		Bromodomain-containing protein 2	salmo salar clone bac chori214- complete sequence
DLPD13774_1	DLPD13774	0.343899	3.90163
DLPD13831_2	DLPD13831	0.384919	4.80988
DLPD13844_1	DLPD13844	0.367809	3.27458
DLPD13972_2	DLPD13972	0.1498	4.2736
DLPD14027_1	DLPD14027	0.333324	3.27458
DLPD14027_2	DLPD14027	0.202787	5.36913
DLPD14032_1	DLPD14032	0.380807	4.3835
DLPD14047_1	DLPD14047	0.0637795	3.27458		Arrestin-C	tetraodon nigroviridis full-length cdna
DLPD14047_2	DLPD14047	0.243918	3.90163		Arrestin-C	tetraodon nigroviridis full-length cdna
DLPD14113_1	DLPD14113	0.539183	3.27458				GO:0006468; GO:0007169	GO:0005003; GO:0005524	GO:0016021
DLPD14129_2	DLPD14129	0.482436	3.27458
DLPD14142_1	DLPD14142	0.365243	4.09323
DLPD14142_2	DLPD14142	0.388249	4.0058
DLPD14171_1	DLPD14171	0.326821	4.2736			homo sapiens glutamate metabotropic 8 transcript variant mrna
DLPD14210_2	DLPD14210	0.384365	3.79774		Neuroserpin	salmo salar neuroserpin mrna
DLPD14292_1	DLPD14292	0.758749	3.27458
DLPD14332_1	DLPD14332	0.17185	3.90163
DLPD14332_2	DLPD14332	0.145816	3.27458
DLPD14407_1	DLPD14407	0.806937	4.0058		Leucine-rich repeat-containing protein 17
DLPD14420_2	DLPD14420	0.890349	5.36913			tetraodon nigroviridis full-length cdna
DLPD14445_2	DLPD14445	0.460308	3.27458		PREDICTED: hypothetical protein [Strongylocentrotus purpuratus] PREDICTED: hypothetical protein [Strongylocentrotus purpuratus]
DLPD14618_1	DLPD14618	0.552829	3.90163		Extensin-1
DLPD14618_2	DLPD14618	0.546544	4.0058		Extensin-1
DLPD14771_1	DLPD14771	0.417143	3.27458
DLPD14959_1	DLPD14959	0.704328	3.27458
DLPD14959_2	DLPD14959	0.620965	3.27458
DLPD15282_2	DLPD15282	0.438508	3.27458
DLPD15467_2	DLPD15467	0.391262	3.27458
DLPD15956_1	DLPD15956	0.142323	4.3835		Conserved oligomeric Golgi complex subunit 8
DLPD16087_2	DLPD16087	0.62961	4.80988		Growth hormone receptor	dicentrarchus labrax growth hormone receptor partial cds		GO:0004896	GO:0016020
DLPD16347_2	DLPD16347	0.599951	4.3835		FERM domain-containing protein 4B	rattus norvegicus ferm domain containing 4a mrna
DLPD16398_1	DLPD16398	0.430218	3.59562
DLPD16731_2	DLPD16731	0.587248	3.27458		SWI/SNF complex subunit SMARCC2	mus musculus swi snf matrix actin dependent regulator of subfamily member 2 transcript variant mrna	GO:0006333	GO:0003677; GO:0003682	GO:0005634
DLPD17012_2	DLPD17012	0.382588	3.27458			didelphis virginiana megalin partial cds
DLPD17070_1	DLPD17070	0.515815	4.3835
DLPD17245_1	DLPD17245	0.602667	3.27458
DLPD17265_2	DLPD17265	0.559054	4.0058
DLPD17619_1	DLPD17619	0.219844	3.90163		Myomegalin	danio rerio zgc:55582 (zgc:55582) mrna
DLPD17619_2	DLPD17619	0.230402	4.09323		Myomegalin	danio rerio zgc:55582 (zgc:55582) mrna
DLPD17698_1	DLPD17698	0.520025	3.27458
DLPD17698_2	DLPD17698	0.555623	3.79774
DLPD17912_2	DLPD17912	0.5955	3.27458
DLPD18498_1	DLPD18498	0.813479	3.59562			takifugu rubripes transcription factor sox4 complete cds
DLPD18498_2	DLPD18498	0.795599	4.3835			takifugu rubripes transcription factor sox4 complete cds
DLPD18705_1	DLPD18705	0.651621	3.27458
