# Supplementary material for: Development of an oligo DNA microarray for the European sea bass and its application to expression profiling of jaw deformity
Source: BMC Genomics. 2010 Jun 3;11:354. doi: 10.1186/1471-2164-11-354 (PMC2889902; doi:10.1186/1471-2164-11-354)
Supplement: Additional file 7 — Fold changes of sense transcripts compared to the corresponding putative NATs in 38 and 58 days-old sea bass samples. [file 1471-2164-11-354-S7.XLSX]

## Sheet: Stage 38
Subject name	Sense probe	Mean expression	Antisense probe	Mean expression	Fold-change (Sense VS Antisense)
ENSGACT00000025959	DLPD10421	125196	DLPD11290	3.8278	32706.9
ENSGACT00000001447	DLPD08679	68903.9	DLPD04796	6.06336	11364
ENSGACT00000021382	DLPD03928	129340	DLPD06020	40.783	3171.42
ENSGACT00000025919	DLPD04251	12181.2	DLPD02108	4.06256	2998.4
ENSGACT00000018185	DLPD14673	17280.8	DLPD14728	16.0721	1075.21
ENSGACT00000016178	DLPD09708	9710	DLPD06779	9.58842	1012.68
ENSGACT00000022881	DLPD14695	54975.6	DLPD14738	56.1482	979.116
ENSGACT00000010383	DLPD06811	11366.8	DLPD01369	16.6842	681.291
ENSGACT00000005344	DLPD07520	25790.5	DLPD05271	40.8449	631.424
ENSGACT00000026231	DLPD05478	42887.2	DLPD16713	80.2589	534.361
ENSGACT00000008521	DLPD04298	36950.9	DLPD05742	71.6625	515.624
ENSGACT00000026757	DLPD03980	68839.6	DLPD03739	224.151	307.112
ENSGACT00000011868	DLPD11426	19519.1	DLPD08513	70.2092	278.013
ENSGACT00000005338	DLPD05134	43678.3	DLPD02581	160.433	272.252
ENSGACT00000004866	DLPD02371	1581.52	DLPD06172	5.92185	267.066
ENSGACT00000012159	DLPD09481	778.08	DLPD12381	3.14688	247.255
ENSGACT00000021939	DLPD02052	1145.17	DLPD14354	5.69205	201.187
ENSGACT00000027700	DLPD13553	9623.57	DLPD04080	55.4658	173.505
ENSGACT00000011575	DLPD04275	6323.3	DLPD04274	41.037	154.088
ENSGACT00000002320	DLPD12834	1436.22	DLPD17365	9.89152	145.197
ENSGACT00000019691	DLPD00735	5889.52	DLPD00737	44.3324	132.849
ENSGACT00000012470	DLPD04688	2829.49	DLPD08660	21.5538	131.276
ENSGACT00000023065	DLPD05300	8618.72	DLPD04462	67.7512	127.211
ENSGACT00000011186	DLPD03233	11274.6	DLPD10847	89.0545	126.603
ENSGACT00000002475	DLPD03487	2011.7	DLPD03759	16.1384	124.653
ENSGACT00000011703	DLPD18920	1008.34	DLPD03051	8.10182	124.459
ENSGACT00000009091	DLPD07454	3348.93	DLPD18425	27.7692	120.599
ENSGACT00000003314	DLPD07578	5593.48	DLPD07502	48.4574	115.431
ENSGACT00000006945	DLPD07497	2845.92	DLPD17887	28.7271	99.0677
ENSGACT00000005211	DLPD11815	1127.31	DLPD01708	12.2359	92.132
ENSGACT00000023808	DLPD10431	6048.87	DLPD04765	68.2946	88.5703
ENSGACT00000001899	DLPD01029	600.887	DLPD15929	7.46589	80.4843
ENSGACT00000014098	DLPD00986	35567.3	DLPD05524	558.194	63.7185
ENSGACT00000024237	DLPD02855	12022	DLPD10359	199.457	60.2736
ENSGACT00000011018	DLPD05388	8909.49	DLPD05911	159.172	55.9739
ENSGACT00000023912	DLPD07354	2076.32	DLPD01327	39.1747	53.0015
ENSGACT00000013790	DLPD06257	1407.94	DLPD09719	27.618	50.9789
ENSGACT00000019271	DLPD06792	176876	DLPD06793	3528.18	50.1324
ENSGACT00000017921	DLPD05074	1363.01	DLPD01285	28.0151	48.6526
ENSGACT00000021812	DLPD13405	3448.04	DLPD08096	73.4321	46.9554
ENSGACT00000025647	DLPD08112	236.416	DLPD14568	5.27848	44.7886
ENSGACT00000021062	DLPD13081	2723.86	DLPD10533	68.5143	39.756
ENSGACT00000013875	DLPD04829	1899.14	DLPD03552	58.9738	32.2031
ENSGACT00000021515	DLPD14605	740.807	DLPD04639	25.3913	29.1756
ENSGACT00000025369	DLPD06240	6359.9	DLPD06241	229.242	27.7432
ENSGACT00000026061	DLPD06983	196.319	DLPD17264	7.22699	27.1647
ENSGACT00000022986	DLPD18952	922.364	DLPD06246	34.0366	27.0992
ENSGACT00000004075	DLPD06297	485.905	DLPD09432	17.9675	27.0435
ENSGACT00000026951	DLPD03507	656.771	DLPD01997	28.375	23.1461
ENSGACT00000006022	DLPD17457	1641.71	DLPD04229	77.936	21.0648
ENSGACT00000016139	DLPD08603	1894.14	DLPD01815	91.6652	20.6636
ENSGACT00000022823	DLPD15918	918.631	DLPD09469	45.3012	20.2783
ENSGACT00000023165	DLPD15558	799.41	DLPD06012	40.3473	19.8132
ENSGACT00000011367	DLPD12034	1563.43	DLPD07320	92.0143	16.9912
ENSGACT00000002634	DLPD08867	110.067	DLPD05347	6.74298	16.3232
ENSGACT00000024298	DLPD16167	81.3598	DLPD06939	5.12101	15.8875
ENSGACT00000005768	DLPD05781	137.691	DLPD08482	9.17256	15.0112
ENSGACT00000016285	DLPD15088	80.6461	DLPD16166	5.52229	14.6037
ENSGACT00000007903	DLPD14521	127.23	DLPD02338	8.96583	14.1906
ENSGACT00000021630	DLPD09635	79.367	DLPD18951	5.63435	14.0863
ENSGACT00000009067	DLPD09547	824.205	DLPD00857	61.5443	13.3921
ENSGACT00000027225	DLPD02589	162.139	DLPD08329	12.4533	13.0198
ENSGACT00000027189	DLPD15420	124.604	DLPD03592	9.77818	12.743
ENSGACT00000001090	DLPD10811	51.5057	DLPD04871	4.18804	12.2983
ENSGACT00000010490	DLPD01821	310.739	DLPD03406	26.378	11.7802
ENSGACT00000023269	DLPD08191	765.619	DLPD08109	69.1542	11.0712
ENSGACT00000006254	DLPD01511	55.683	DLPD01509	5.24554	10.6153
ENSGACT00000011767	DLPD07331	2725	DLPD10466	263.354	10.3473
ENSGACT00000009044	DLPD16656	474.42	DLPD13076	47.468	9.99451
ENSGACT00000020272	DLPD11345	80.1875	DLPD04861	9.05095	8.85956
ENSGACT00000012314	DLPD04538	501.964	DLPD10415	71.2926	7.04091
ENSGACT00000021526	DLPD05075	220.578	DLPD10089	35.4989	6.21366
ENSGACT00000006606	DLPD00151	24.0858	DLPD01423	4.51152	5.33873
ENSGACT00000020143	DLPD01082	448.758	DLPD10307	110.945	4.04487
ENSGACT00000016760	DLPD13795	13.7399	DLPD18795	3.59503	3.8219
ENSGACT00000019527	DLPD10781	38.3494	DLPD11140	10.8156	3.54574
ENSGACT00000007343	DLPD08139	2284.35	DLPD01776	731.336	3.12352
ENSGACT00000026615	DLPD16710	72.8732	DLPD04987	25.3982	2.86923
ENSGACT00000024350	DLPD08718	67.2839	DLPD03372	29.1357	2.30933
ENSGACT00000002083	DLPD18603	70.0204	DLPD00135	39.0554	1.79285
ENSGACT00000007372	DLPD01783	33.8432	DLPD06249	20.0971	1.68398
ENSGACT00000022574	DLPD01725	4.77988	DLPD01724	3.42158	1.39698
ENSGACT00000027025	DLPD01529	6.39357	DLPD01528	4.6083	1.3874
ENSGACT00000011362	DLPD17874	8.18423	DLPD08010	7.05771	1.15962
ENSGACT00000004856	DLPD00573	3.46914	DLPD02580	3.05348	1.13612
ENSGACT00000018320	DLPD10780	3.64595	DLPD08432	3.44997	1.05681
ENSGACT00000017236	DLPD16946	21.8696	DLPD12303	21.7886	1.00372
ENSGACT00000007973	DLPD01949	39.9893	DLPD02124	58.2848	0.686102
ENSGACT00000013809	DLPD00864	5.79378	DLPD10716	11.7672	0.492368
ENSGACT00000022044	DLPD01620	4.15125	DLPD01621	10.8141	0.383873
ENSGACT00000013755	DLPD13724	4.2214	DLPD02030	11.9415	0.353508
ENSGACT00000008565	DLPD01395	5.50045	DLPD06296	17.3263	0.317462
ENSGACT00000012698	DLPD17405	3.34077	DLPD18121	11.646	0.28686
ENSGACT00000011232	DLPD17658	177.911	DLPD17909	750.518	0.237051
ENSGACT00000008935	DLPD06708	92.8262	DLPD10327	432.054	0.214849
ENSGACT00000013387	DLPD18057	3.63917	DLPD08145	21.1713	0.171891
ENSGACT00000015561	DLPD14409	10.6184	DLPD10353	107.074	0.0991686
ENSGACT00000001804	DLPD01779	229.435	DLPD05390	2455.51	0.093437
ENSGACT00000002837	DLPD18167	6.03693	DLPD09855	92.7054	0.0651196
ENSGACT00000002323	DLPD13513	4.23446	DLPD07737	73.5622	0.057563
ENSGACT00000007663	DLPD10744	6.5778	DLPD01599	469.987	0.0139957

## Sheet: Stage 58
Subject name	Sense probe	Mean expression	Antisense probe	Mean expression	Fold-change (Sense VS Antisense)
ENSGACT00000025959	DLPD10421	121543	DLPD11290	5.95661	20404.7
ENSGACT00000001447	DLPD08679	45438	DLPD04796	6.60427	6880.1
ENSGACT00000021382	DLPD03928	168374	DLPD06020	75.4661	2231.12
ENSGACT00000025919	DLPD04251	7948.65	DLPD02108	5.09208	1560.98
ENSGACT00000016178	DLPD09708	4355.99	DLPD06779	5.45427	798.638
ENSGACT00000010383	DLPD06811	11147.4	DLPD01369	16.2908	684.28
ENSGACT00000018185	DLPD14673	16275	DLPD14728	26.3474	617.708
ENSGACT00000026231	DLPD05478	107271	DLPD16713	271.343	395.333
ENSGACT00000004866	DLPD02371	2016.74	DLPD06172	8.13484	247.914
ENSGACT00000022881	DLPD14695	5656.07	DLPD14738	32.5355	173.843
ENSGACT00000005211	DLPD11815	1579.09	DLPD01708	9.19745	171.688
ENSGACT00000011868	DLPD11426	16120.9	DLPD08513	114.896	140.308
ENSGACT00000009091	DLPD07454	8642.66	DLPD18425	71.4854	120.901
ENSGACT00000024813	DLPD05006	3321.93	DLPD05005	27.7066	119.897
ENSGACT00000026757	DLPD03980	50646.4	DLPD03739	434.476	116.569
ENSGACT00000012470	DLPD04688	2322.16	DLPD08660	20.3786	113.95
ENSGACT00000011703	DLPD18920	1278.89	DLPD03051	11.9325	107.177
ENSGACT00000019691	DLPD00735	4367.92	DLPD00737	44.1568	98.9184
ENSGACT00000023808	DLPD10431	14266.4	DLPD04765	150.978	94.4929
ENSGACT00000012159	DLPD09481	707.813	DLPD12381	7.65198	92.5006
ENSGACT00000011575	DLPD04275	6678.59	DLPD04274	75.1573	88.8616
ENSGACT00000027700	DLPD13553	6186.98	DLPD04080	82.1719	75.2931
ENSGACT00000006945	DLPD07497	2596.35	DLPD17887	35.6052	72.9206
ENSGACT00000003314	DLPD07578	7049.01	DLPD07502	97.8563	72.0343
ENSGACT00000011186	DLPD03233	10953.5	DLPD10847	153.963	71.1439
ENSGACT00000008521	DLPD04298	6159.69	DLPD05742	101.361	60.7695
ENSGACT00000009067	DLPD09547	726.016	DLPD00857	12.9694	55.9792
ENSGACT00000013790	DLPD06257	1292.3	DLPD09719	23.1621	55.7939
ENSGACT00000024237	DLPD02855	18481.8	DLPD10359	332.358	55.608
ENSGACT00000019271	DLPD06792	159339	DLPD06793	3773.91	42.2213
ENSGACT00000014098	DLPD00986	51061.5	DLPD05524	1298.82	39.3137
ENSGACT00000023912	DLPD07354	1274.76	DLPD01327	44.6424	28.5549
ENSGACT00000021062	DLPD13081	2910.78	DLPD10533	102.608	28.3679
ENSGACT00000013875	DLPD04829	1060.44	DLPD03552	42.1286	25.1715
ENSGACT00000017921	DLPD05074	1266.68	DLPD01285	50.4343	25.1154
ENSGACT00000016139	DLPD08603	1241.51	DLPD01815	54.3437	22.8454
ENSGACT00000001899	DLPD01029	220.013	DLPD15929	10.8011	20.3694
ENSGACT00000002634	DLPD08867	89.2609	DLPD05347	4.60807	19.3706
ENSGACT00000005338	DLPD05134	5547.19	DLPD02581	290.743	19.0794
ENSGACT00000021812	DLPD13405	3279.43	DLPD08096	174.736	18.7679
ENSGACT00000022823	DLPD15918	601.417	DLPD09469	32.7802	18.3469
ENSGACT00000004075	DLPD06297	412	DLPD09432	24.0556	17.127
ENSGACT00000023065	DLPD05300	210.282	DLPD04462	12.7166	16.5361
ENSGACT00000011367	DLPD12034	1611.18	DLPD07320	108.308	14.8758
ENSGACT00000007903	DLPD14521	348.37	DLPD02338	24.8798	14.0021
ENSGACT00000023165	DLPD15558	804.623	DLPD06012	58.0568	13.8592
ENSGACT00000011018	DLPD05388	5132.92	DLPD05911	404.208	12.6987
ENSGACT00000021630	DLPD09635	135.558	DLPD18951	11.1757	12.1298
ENSGACT00000001090	DLPD10811	61.0948	DLPD04871	5.15453	11.8526
ENSGACT00000026951	DLPD03507	418.042	DLPD01997	35.7237	11.7021
ENSGACT00000021515	DLPD14605	465.505	DLPD04639	39.8422	11.6837
ENSGACT00000010490	DLPD01821	218.989	DLPD03406	19.5252	11.2157
ENSGACT00000009044	DLPD16656	775.526	DLPD13076	73.1533	10.6014
ENSGACT00000027225	DLPD02589	210.464	DLPD08329	20.6882	10.1731
ENSGACT00000002475	DLPD03487	45.4161	DLPD03759	4.66865	9.72789
ENSGACT00000006254	DLPD01511	74.3594	DLPD01509	8.1201	9.15744
ENSGACT00000016285	DLPD15088	67.5714	DLPD16166	7.41714	9.11017
ENSGACT00000027189	DLPD15420	100.638	DLPD03592	11.674	8.62073
ENSGACT00000025369	DLPD06240	4614.63	DLPD06241	601.536	7.6714
ENSGACT00000024298	DLPD16167	54.9115	DLPD06939	7.75896	7.07717
ENSGACT00000006022	DLPD17457	544.708	DLPD04229	77.7562	7.00533
ENSGACT00000022986	DLPD18952	440.495	DLPD06246	63.0266	6.98904
ENSGACT00000011767	DLPD07331	2369.32	DLPD10466	378.26	6.26373
ENSGACT00000019527	DLPD10781	121.893	DLPD11140	25.2547	4.82656
ENSGACT00000007343	DLPD08139	3956.3	DLPD01776	878.422	4.50387
ENSGACT00000012314	DLPD04538	482.646	DLPD10415	124.278	3.88359
ENSGACT00000023269	DLPD08191	180.393	DLPD08109	56.8228	3.17466
ENSGACT00000024350	DLPD08718	48.1474	DLPD03372	15.3759	3.13136
ENSGACT00000004856	DLPD00573	7.9038	DLPD02580	3.66854	2.15448
ENSGACT00000026615	DLPD16710	72.1974	DLPD04987	35.2016	2.05097
ENSGACT00000020143	DLPD01082	405.357	DLPD10307	201.977	2.00695
ENSGACT00000027025	DLPD01529	8.4975	DLPD01528	4.81552	1.76461
ENSGACT00000002083	DLPD18603	93.3748	DLPD00135	52.9906	1.7621
ENSGACT00000007372	DLPD01783	30.5709	DLPD06249	23.2566	1.31451
ENSGACT00000018699	DLPD01871	11.1167	DLPD01870	8.51089	1.30617
ENSGACT00000017236	DLPD16946	27.3725	DLPD12303	29.5309	0.926911
ENSGACT00000011362	DLPD17874	11.2503	DLPD08010	12.5903	0.893573
ENSGACT00000008565	DLPD01395	16.5602	DLPD06296	24.3839	0.679144
ENSGACT00000012698	DLPD17405	6.45818	DLPD18121	14.4232	0.447764
ENSGACT00000022044	DLPD01620	4.99563	DLPD01621	12.808	0.39004
ENSGACT00000021079	DLPD10860	7.45667	DLPD16769	28.4623	0.261984
ENSGACT00000013809	DLPD00864	5.00245	DLPD10716	21.2449	0.235466
ENSGACT00000002837	DLPD18167	14.2099	DLPD09855	84.362	0.16844
ENSGACT00000008935	DLPD06708	122.47	DLPD10327	825.745	0.148314
ENSGACT00000015561	DLPD14409	17.084	DLPD10353	118.747	0.143869
ENSGACT00000011232	DLPD17658	318.649	DLPD17909	2585.59	0.12324
ENSGACT00000013387	DLPD18057	3.80495	DLPD08145	32.4306	0.117326
ENSGACT00000001804	DLPD01779	222.198	DLPD05390	2856.09	0.0777978
ENSGACT00000002323	DLPD13513	5.85193	DLPD07737	100.241	0.0583788
ENSGACT00000003851	DLPD07536	8.78891	DLPD04211	208.687	0.0421153
ENSGACT00000007663	DLPD10744	7.96599	DLPD01599	411.683	0.0193498
